# Supplementary material for: Two-sample mendelian randomization analysis investigates ambient fine particulate matter's impact on cardiovascular disease development
Source: Sci Rep. 2023 Nov 17;13:20129. doi: 10.1038/s41598-023-46816-3 (PMC10656567; doi:10.1038/s41598-023-46816-3)
Supplement: Supplementary file 3 — Supplementary Tables. [file 41598_2023_46816_MOESM3_ESM.xlsx]

## Sheet: Table S1
Table S1. Details of the datasets included in the Mendelian randomization analysis
				No.					Population	Sex	Category
Trait	Variable	GWAS ID	Year	Cases	Controls	Simple size	SNPs	Unit
Exposure	Particulate matter air pollution (pm2.5); 2010	ukb-b-10817	2018	-	-	423796	9851867	SD	European	Males and Females	Continuous
Outcomes	Diagnoses - main ICD10: I25.1 Atherosclerotic heart disease	ukb-b-1668	2018	12171	450839	463010	9851867	SD	European	Males and Females	Binary
	Diagnoses - secondary ICD10: I25.1 Atherosclerotic heart disease	ukb-b-7436	2018	5771	457239	463010	9851867	SD	European	Males and Females	Binary
	Diagnoses - main ICD10: I25.9 Chronic ischaemic heart disease, unspecified	ukb-b-3983	2018	1195	461815	463010	9851867	SD	European	Males and Females	Binary
	Diagnoses - secondary ICD10: I25.9 Chronic ischaemic heart disease, unspecified	ukb-b-8184	2018	5861	457149	463010	9851867	SD	European	Males and Females	Binary
	Diagnoses - secondary ICD10: I25.8 Other forms of chronic ischaemic heart disease	ukb-b-16606	2018	5738	457272	463010	9851867	SD	European	Males and Females	Binary
	Diagnoses - secondary ICD10: I50.1 Left ventricular failure	ukb-b-10555	2018	2046	460964	463010	9851867	SD	European	Males and Females	Binary
	Diagnoses - main ICD10: I20.0 Unstable angina	ukb-b-12047	2018	3700	459310	463010	9851867	SD	European	Males and Females	Binary
	Diagnoses - secondary ICD10: I20.0 Unstable angina	ukb-b-10756	2018	1543	461467	463010	9851867	SD	European	Males and Females	Binary
	Diagnoses - main ICD10: I20.9 Angina pectoris, unspecified	ukb-b-14206	2018	4256	458754	463010	9851867	SD	European	Males and Females	Binary
	Diagnoses - secondary ICD10: I20.9 Angina pectoris, unspecified	ukb-b-15686	2018	10083	452927	463010	9851867	SD	European	Males and Females	Binary
	Diagnoses - main ICD10: I21.0 Acute transmural myocardial infarction of anterior wall	ukb-b-453	2018	1294	461716	463010	9851867	SD	European	Males and Females	Binary
	Diagnoses - main ICD10: I21.1 Acute transmural myocardial infarction of inferior wall	ukb-b-5126	2018	1673	461337	463010	9851867	SD	European	Males and Females	Binary
	Diagnoses - main ICD10: I21.9 Acute myocardial infarction, unspecified	ukb-b-3469	2018	2321	460689	463010	9851867	SD	European	Males and Females	Binary
	Diagnoses - main ICD10: I10 Essential (primary) hypertension	ukb-a-531	2017	500	336699	337199	10894596	SD	European	Males and Females	Binary
	Diagnoses - secondary ICD10: I10 Essential (primary) hypertension	ukb-b-12493	2018	54358	408652	463010	9851867	SD	European	Males and Females	Binary
	Diagnoses - main ICD10: I48 Atrial fibrillation and flutter	ukb-b-964	2018	5669	457341	463010	9851867	SD	European	Males and Females	Binary
	Diagnoses - secondary ICD10: I48 Atrial fibrillation and flutter	ukb-b-6217	2018	6900	456110	463010	9851867	SD	European	Males and Females	Binary
	Diagnoses - main ICD10: I47.1 Supraventricular tachycardia	ukb-b-11748	2018	1306	461704	463010	9851867	SD	European	Males and Females	Binary
	Diagnoses - secondary ICD10: R00.0 Tachycardia, unspecified	ukb-b-17309	2018	1005	462005	463010	9851867	SD	European	Males and Females	Binary
	Diagnoses - secondary ICD10: R00.1 Bradycardia, unspecified	ukb-b-11664	2018	1254	461756	463010	9851867	SD	European	Males and Females	Binary
	Diagnoses - main ICD10: R00.2 Palpitations	ukb-b-19109	2018	1729	461281	463010	9851867	SD	European	Males and Females	Binary
	Diagnoses - secondary ICD10: R00.2 Palpitations	ukb-b-1480	2018	1380	461630	463010	9851867	SD	European	Males and Females	Binary
	Diagnoses - main ICD10: R55 Syncope and collapse	ukb-b-16187	2018	4748	458262	463010	9851867	SD	European	Males and Females	Binary
	Diagnoses - secondary ICD10: I51.7 Cardiomegaly	ukb-b-16292	2018	1326	461684	463010	9851867	SD	European	Males and Females	Binary
	Vascular/heart problems diagnosed by doctor: Stroke	ukb-b-8714	2018	7055	454825	461880	9851867	SD	European	Males and Females	Binary

## Sheet: Table S2
Table S2. Mendelian randomization analysis of PM2.5 on risk of cardiovascular diseases.
Exprosure	outcome	method	nsnp	b	se	pval	lo_ci	up_ci	or	or_lci95	or_uci95
Particulate matter air pollution (pm2.5); 2010	Diagnoses - main ICD10: I25.1 Atherosclerotic heart disease	MR Egger	6	0.0558419	0.03247	0.160588	-0.0077993	0.119483	1.05743	0.992231	1.12691
		Weighted median	6	0.0339648	0.0127188	0.00757503	0.00903601	0.0588936	1.03455	1.00908	1.06066
		Inverse variance weighted	6	0.0302807	0.0102116	0.00302379	0.0102659	0.0502955	1.03074	1.01032	1.05158
		Simple mode	6	0.036804	0.018297	0.100457	0.000941894	0.0726661	1.03749	1.00094	1.07537
		Weighted mode	6	0.038753	0.017429	0.0767913	0.00459223	0.0729138	1.03951	1.0046	1.07564
	Diagnoses - secondary ICD10: I25.1 Atherosclerotic heart disease	MR Egger	6	0.0558419	0.03247	0.160588	-0.0077993	0.119483	1.05743	0.992231	1.12691
		Weighted median	6	0.0339648	0.0127188	0.00757503	0.00903601	0.0588936	1.03455	1.00908	1.06066
		Inverse variance weighted	6	0.0302807	0.0102116	0.00302379	0.0102659	0.0502955	1.03074	1.01032	1.05158
		Simple mode	6	0.036804	0.018297	0.100457	0.000941894	0.0726661	1.03749	1.00094	1.07537
		Weighted mode	6	0.038753	0.017429	0.0767913	0.00459223	0.0729138	1.03951	1.0046	1.07564
	Diagnoses - main ICD10: I25.9 Chronic ischaemic heart disease, unspecified	MR Egger	3	5.54328	4.23756	0.415512	-2.76234	13.8489	255.516	0.0631439	1.03396e+06
		Weighted median	3	0.00880047	0.00835212	0.292029	-0.00756968	0.0251706	1.00884	0.992459	1.02549
		Inverse variance weighted	3	0.00904703	0.0170786	0.596299	-0.024427	0.042521	1.00909	0.975869	1.04344
		Simple mode	3	0.0169376	0.0144815	0.362684	-0.0114461	0.0453214	1.01708	0.988619	1.04636
		Weighted mode	3	0.0128921	0.0136309	0.444082	-0.0138244	0.0396086	1.01298	0.986271	1.0404
	Diagnoses - secondary ICD10: I25.9 Chronic ischaemic heart disease, unspecified	MR Egger	4	-0.0435978	0.065926	0.576406	-0.172813	0.0856173	0.957339	0.841295	1.08939
		Weighted median	4	-0.00226695	0.0120288	0.850516	-0.0258434	0.0213095	0.997736	0.974488	1.02154
		Inverse variance weighted	4	0.00680329	0.0142436	0.632906	-0.0211141	0.0347207	1.00683	0.979107	1.03533
		Simple mode	4	-0.00927021	0.0177323	0.637276	-0.0440255	0.0254851	0.990773	0.95693	1.02581
		Weighted mode	4	-0.00927021	0.0162397	0.608069	-0.0411	0.0225596	0.990773	0.959733	1.02282
	Diagnoses - secondary ICD10: I25.8 Other forms of chronic ischaemic heart disease	MR Egger	5	0.0233762	0.0294821	0.485758	-0.0344088	0.0811612	1.02365	0.966176	1.08455
		Weighted median	5	0.0197006	0.00964098	0.0410107	0.00080427	0.0385969	1.0199	1.0008	1.03935
		Inverse variance weighted	5	0.0191003	0.00761595	0.012144	0.00417303	0.0340276	1.01928	1.00418	1.03461
		Simple mode	5	0.0194144	0.013492	0.223561	-0.00702981	0.0458587	1.0196	0.992995	1.04693
		Weighted mode	5	0.0196091	0.0121604	0.182139	-0.0042252	0.0434435	1.0198	0.995784	1.0444
	Diagnoses - secondary ICD10: I50.1 Left ventricular failure	MR Egger	3	0.0364351	0.0218936	0.34446	-0.00647641	0.0793466	1.03711	0.993545	1.08258
		Weighted median	3	0.00576976	0.00649989	0.374718	-0.00697002	0.0185095	1.00579	0.993054	1.01868
		Inverse variance weighted	3	0.00289219	0.00695688	0.677607	-0.0107433	0.0165277	1.0029	0.989314	1.01667
		Simple mode	3	0.00595358	0.00923976	0.585387	-0.0121563	0.0240635	1.00597	0.987917	1.02436
		Weighted mode	3	0.0081009	0.00717464	0.37607	-0.0059614	0.0221632	1.00813	0.994056	1.02241
	Diagnoses - main ICD10: I20.0 Unstable angina	MR Egger	4	0.0797393	0.0273013	0.0999573	0.0262287	0.13325	1.083	1.02658	1.14254
		Weighted median	4	0.0187925	0.00977994	0.054664	-0.00037616	0.0379612	1.01897	0.999624	1.03869
		Inverse variance weighted	4	0.0175966	0.00999489	0.0783135	-0.00199341	0.0371866	1.01775	0.998009	1.03789
		Simple mode	4	0.0131916	0.0171122	0.496921	-0.0203483	0.0467316	1.01328	0.979857	1.04784
		Weighted mode	4	0.026878	0.013089	0.132321	0.00122354	0.0525325	1.02724	1.00122	1.05394
	Diagnoses - secondary ICD10: I20.0 Unstable angina	MR Egger	3	-0.0685002	0.195368	0.785314	-0.451422	0.314422	0.933793	0.636722	1.36947
		Weighted median	3	0.00387586	0.00728517	0.594712	-0.0104031	0.0181548	1.00388	0.989651	1.01832
		Inverse variance weighted	3	0.00789223	0.00629727	0.210104	-0.00445042	0.0202349	1.00792	0.995559	1.02044
		Simple mode	3	0.00197459	0.0100024	0.86175	-0.0176301	0.0215793	1.00198	0.982524	1.02181
		Weighted mode	3	0.00177346	0.00885995	0.859858	-0.015592	0.019139	1.00178	0.984529	1.01932
	Diagnoses - main ICD10: I20.9 Angina pectoris, unspecified	MR Egger	4	0.0619543	0.0292702	0.168517	0.0045847	0.119324	1.06391	1.0046	1.12673
		Weighted median	4	0.0285178	0.00965465	0.00313899	0.00959468	0.0474409	1.02893	1.00964	1.04858
		Inverse variance weighted	4	0.0298594	0.00715933	3.04e-05	0.0158271	0.0438917	1.03031	1.01595	1.04487
		Simple mode	4	0.0256076	0.0133475	0.150855	-0.000553529	0.0517688	1.02594	0.999447	1.05313
		Weighted mode	4	0.0348541	0.0113434	0.0544496	0.012621	0.0570871	1.03547	1.0127	1.05875
	Diagnoses - secondary ICD10: I20.9 Angina pectoris, unspecified	MR Egger	6	0.0622853	0.0431653	0.22251	-0.0223186	0.146889	1.06427	0.977929	1.15823
		Weighted median	6	0.0330739	0.0132619	0.0126347	0.00708058	0.0590672	1.03363	1.00711	1.06085
		Inverse variance weighted	6	0.0333387	0.0128771	0.0096258	0.00809958	0.0585779	1.0339	1.00813	1.06033
		Simple mode	6	0.0565883	0.0288329	0.106927	7.59e-05	0.113101	1.05822	1.00008	1.11974
		Weighted mode	6	0.0558403	0.0215512	0.0487747	0.0135999	0.0980807	1.05743	1.01369	1.10305
	Diagnoses - main ICD10: I21.0 Acute transmural myocardial infarction of anterior wall	MR Egger	3	-0.122079	0.226591	0.685398	-0.566196	0.322039	0.885079	0.567681	1.37994
		Weighted median	3	-0.00357253	0.00728812	0.624003	-0.0178573	0.0107122	0.996434	0.982301	1.01077
		Inverse variance weighted	3	0.00367819	0.00778022	0.636383	-0.011571	0.0189274	1.00368	0.988496	1.01911
		Simple mode	3	-0.00425198	0.00845769	0.665048	-0.0208291	0.0123251	0.995757	0.979386	1.0124
		Weighted mode	3	-0.00425198	0.00868253	0.672781	-0.0212697	0.0127658	0.995757	0.978955	1.01285
	Diagnoses - main ICD10: I21.1 Acute transmural myocardial infarction of inferior wall	MR Egger	4	-0.00103329	0.0183909	0.960303	-0.0370795	0.0350129	0.998967	0.9636	1.03563
		Weighted median	4	-0.00704569	0.00549103	0.199447	-0.0178081	0.00371673	0.992979	0.98235	1.00372
		Inverse variance weighted	4	-0.00745613	0.00449834	0.0974122	-0.0162729	0.00136061	0.992572	0.983859	1.00136
		Simple mode	4	-0.0115783	0.00743771	0.217406	-0.0261562	0.00299962	0.988488	0.974183	1.003
		Weighted mode	4	-0.00526878	0.0059877	0.443684	-0.0170047	0.00646712	0.994745	0.983139	1.00649
	Diagnoses - main ICD10: I21.9 Acute myocardial infarction, unspecified	MR Egger	3	0.00117435	0.0435091	0.982821	-0.0841035	0.0864522	1.00118	0.919336	1.0903
		Weighted median	3	-0.000718881	0.00736617	0.922256	-0.0151566	0.0137188	0.999281	0.984958	1.01381
		Inverse variance weighted	3	-0.00172954	0.00827753	0.834492	-0.0179535	0.0144944	0.998272	0.982207	1.0146
		Simple mode	3	0.00191865	0.0105397	0.872331	-0.0187391	0.0225764	1.00192	0.981435	1.02283
		Weighted mode	3	-0.000205133	0.00892267	0.983746	-0.0176936	0.0172833	0.999795	0.982462	1.01743
	Diagnoses - main ICD10: I10 Essential (primary) hypertension	MR Egger	7	0.00109429	0.00742867	0.888646	-0.0134659	0.0156545	1.00109	0.986624	1.01578
		Weighted median	7	0.00353094	0.00389875	0.365116	-0.00411062	0.0111725	1.00354	0.995898	1.01124
		Inverse variance weighted	7	0.00327515	0.00301505	0.277362	-0.00263436	0.00918465	1.00328	0.997369	1.00923
		Simple mode	7	0.0038507	0.00571282	0.525385	-0.00734643	0.0150478	1.00386	0.99268	1.01516
	Diagnoses - secondary ICD10: I10 Essential (primary) hypertension	Weighted mode	7	0.00389236	0.0055898	0.512279	-0.00706365	0.0148484	1.0039	0.992961	1.01496
		Weighted median	6	0.0794161	0.0276144	0.00402884	0.0252919	0.13354	1.08265	1.02561	1.14287
		Inverse variance weighted	6	0.0551616	0.0209669	0.00851613	0.0140665	0.0962567	1.05671	1.01417	1.10104
		Simple mode	6	0.0799681	0.0407231	0.106781	0.000150782	0.159785	1.08325	1.00015	1.17326
		Weighted mode	6	0.0799681	0.0343828	0.0675621	0.0125779	0.147358	1.08325	1.01266	1.15877
	Diagnoses - main ICD10: I48 Atrial fibrillation and flutter	MR Egger	6	0.00583287	0.0265751	0.837017	-0.0462543	0.05792	1.00585	0.954799	1.05963
		Weighted median	6	0.0115277	0.008529	0.176505	-0.0051891	0.0282446	1.01159	0.994824	1.02865
		Inverse variance weighted	6	0.00916328	0.0070124	0.191307	-0.00458104	0.0229076	1.00921	0.995429	1.02317
		Simple mode	6	0.0122549	0.0120785	0.356847	-0.0114189	0.0359287	1.01233	0.988646	1.03658
		Weighted mode	6	0.0122549	0.0114519	0.333482	-0.0101909	0.0347007	1.01233	0.989861	1.03531
	Diagnoses - secondary ICD10: I48 Atrial fibrillation and flutter	MR Egger	6	-0.00167961	0.0398897	0.968432	-0.0798633	0.0765041	0.998322	0.923243	1.07951
		Weighted median	6	0.00495048	0.0103108	0.631137	-0.0152586	0.0251596	1.00496	0.984857	1.02548
		Inverse variance weighted	6	0.0129227	0.00958243	0.177471	-0.00585885	0.0317043	1.01301	0.994158	1.03221
		Simple mode	6	9.79e-05	0.0181517	0.995906	-0.0354794	0.0356752	1.0001	0.965143	1.03632
		Weighted mode	6	0.000403534	0.0135192	0.977342	-0.0260942	0.0269012	1.0004	0.974243	1.02727
	Diagnoses - main ICD10: I47.1 Supraventricular tachycardia	MR Egger	4	0.0984792	0.12274	0.506545	-0.142092	0.33905	1.10349	0.867542	1.40361
		Weighted median	4	0.000828088	0.00560069	0.882457	-0.0101493	0.0118054	1.00083	0.989902	1.01188
		Inverse variance weighted	4	-0.00026619	0.00454307	0.953277	-0.00917061	0.00863823	0.999734	0.990871	1.00868
		Simple mode	4	0.00539072	0.00897769	0.590533	-0.0122056	0.022987	1.00541	0.987869	1.02325
		Weighted mode	4	0.00539072	0.00890375	0.587617	-0.0120606	0.0228421	1.00541	0.988012	1.0231
	Diagnoses - secondary ICD10: R00.0 Tachycardia, unspecified	MR Egger	3	0.325276	1.32563	0.846816	-2.27295	2.9235	1.38441	0.103008	18.6063
		Weighted median	3	0.00369338	0.00566747	0.514607	-0.00741487	0.0148016	1.0037	0.992613	1.01491
		Inverse variance weighted	3	0.00439316	0.00459344	0.338871	-0.00460999	0.0133963	1.0044	0.995401	1.01349
		Simple mode	3	0.00284977	0.00681065	0.716284	-0.0104991	0.0161987	1.00285	0.989556	1.01633
		Weighted mode	3	0.00269089	0.00670636	0.727051	-0.0104536	0.0158354	1.00269	0.989601	1.01596
	Diagnoses - secondary ICD10: R00.1 Bradycardia, unspecified	MR Egger	3	0.783671	1.47997	0.689977	-2.11707	3.68441	2.18949	0.120384	39.8216
		Weighted median	3	0.00462637	0.006662	0.487406	-0.00843116	0.0176839	1.00464	0.991604	1.01784
		Inverse variance weighted	3	0.0060427	0.00512823	0.238668	-0.00400862	0.016094	1.00606	0.995999	1.01622
		Simple mode	3	0.00315474	0.00748587	0.714417	-0.0115176	0.017827	1.00316	0.988549	1.01799
		Weighted mode	3	0.00322004	0.00776209	0.718523	-0.0119937	0.0184337	1.00323	0.988078	1.0186
	Diagnoses - main ICD10: R00.2 Palpitations	MR Egger	5	0.03038	0.0180068	0.190161	-0.00491332	0.0656734	1.03085	0.995099	1.06788
		Weighted median	5	0.00459762	0.00513643	0.370733	-0.00546978	0.014665	1.00461	0.994545	1.01477
		Inverse variance weighted	5	0.00203541	0.00472369	0.666546	-0.00722304	0.0112938	1.00204	0.992803	1.01136
		Simple mode	5	0.00402834	0.00718204	0.604803	-0.0100485	0.0181051	1.00404	0.990002	1.01827
		Weighted mode	5	0.00780107	0.0065759	0.301147	-0.0050877	0.0206898	1.00783	0.994925	1.02091
	Diagnoses - secondary ICD10: R00.2 Palpitations	MR Egger	4	0.00140275	0.136955	0.992758	-0.267029	0.269834	1.0014	0.765651	1.30975
		Weighted median	4	0.0144138	0.00567566	0.0110987	0.00328948	0.0255381	1.01452	1.00329	1.02587
		Inverse variance weighted	4	0.0162099	0.00466947	0.000517646	0.00705769	0.025362	1.01634	1.00708	1.02569
		Simple mode	4	0.0137323	0.00867123	0.211434	-0.00326328	0.0307279	1.01383	0.996742	1.0312
		Weighted mode	4	0.0137323	0.00806356	0.187117	-0.00207223	0.0295369	1.01383	0.99793	1.02998
	:Diagnoses - main ICD10: R55 Syncope and collapse	MR Egger	4	-0.252718	0.291645	0.477548	-0.824342	0.318907	0.776687	0.438523	1.37562
		Weighted median	4	-0.00318922	0.0106993	0.765643	-0.0241598	0.0177813	0.996816	0.97613	1.01794
		Inverse variance weighted	4	0.00410761	0.0107185	0.701552	-0.0169007	0.0251159	1.00412	0.983241	1.02543
		Simple mode	4	-0.00607608	0.0155765	0.722524	-0.036606	0.0244538	0.993942	0.964056	1.02476
		Weighted mode	4	-0.00625088	0.0148207	0.701594	-0.0352994	0.0227977	0.993769	0.965316	1.02306
	Diagnoses - secondary ICD10: I51.7 Cardiomegaly	MR Egger	4	0.165591	0.145825	0.373901	-0.120226	0.451408	1.18009	0.88672	1.57052
		Weighted median	4	0.00722771	0.0055903	0.196045	-0.00372927	0.0181847	1.00725	0.996278	1.01835
		Inverse variance weighted	4	0.00668028	0.00574377	0.244811	-0.00457752	0.0179381	1.0067	0.995433	1.0181
		Simple mode	4	0.0139599	0.0097248	0.246652	-0.00510074	0.0330205	1.01406	0.994912	1.03357
		Weighted mode	4	0.0136813	0.0100853	0.26798	-0.00608591	0.0334486	1.01378	0.993933	1.03401
	Vascular/heart problems diagnosed by doctor: Stroke	MR Egger	6	0.0179448	0.040278	0.678992	-0.0610001	0.0968896	1.01811	0.940823	1.10174
		Weighted median	6	0.0169856	0.010704	0.112548	-0.00399427	0.0379654	1.01713	0.996014	1.0387
		Inverse variance weighted	6	0.0206274	0.00951139	0.0301048	0.00198511	0.0392697	1.02084	1.00199	1.04005
		Simple mode	6	0.016019	0.0180079	0.414451	-0.0192765	0.0513145	1.01615	0.980908	1.05265
		Weighted mode	6	0.0167929	0.0147319	0.305973	-0.0120817	0.0456674	1.01693	0.987991	1.04673

## Sheet: Table S3 
Table S3. The Heterogeneity and Pleiotropy test of Mendelian randomization analysis
Exprosure	outcome	Heterogeneity test	Heterogeneity test	Pleiotropy test	Pleiotropy test
		MR‐Egger Q	MR‐Egger p	MR‐Egger p	PRESSO p
Particulate matter air pollution (pm2.5); 2010	Diagnoses - main ICD10: I25.1 Atherosclerotic heart disease	0.776949	0.941511	0.453553	0.921
	Diagnoses - secondary ICD10: I25.1 Atherosclerotic heart disease	2.20947	0.530085	0.300426	0.486
	Diagnoses - main ICD10: I25.9 Chronic ischaemic heart disease, unspecified	8.60114	0.00335952	0.416012	NA
	Diagnoses - secondary ICD10: I25.9 Chronic ischaemic heart disease, unspecified	4.96691	0.0834543	0.514289	0.165
	Diagnoses - secondary ICD10: I25.8 Other forms of chronic ischaemic heart disease	3.35072	0.340646	0.889731	0.566
	Diagnoses - secondary ICD10: I50.1 Left ventricular failure	0.646641	0.421316	0.358567	NA
	Diagnoses - main ICD10: I20.0 Unstable angina	1.20994	0.546089	0.143429	0.198
	Diagnoses - secondary ICD10: I20.0 Unstable angina	2.08998	0.148268	0.762512	NA
	Diagnoses - main ICD10: I20.9 Angina pectoris, unspecified	0.172121	0.917539	0.375479	0.651
	Diagnoses - secondary ICD10: I20.9 Angina pectoris, unspecified	8.42562	0.0771741	0.518889	0.146
	Diagnoses - main ICD10: I21.0 Acute transmural myocardial infarction of anterior wall	3.35144	0.0671464	0.677199	NA
	Diagnoses - main ICD10: I21.1 Acute transmural myocardial infarction of inferior wall	0.766753	0.681556	0.753193	0.837
	Diagnoses - main ICD10: I21.9 Acute myocardial infarction, unspecified	3.94313	0.0470631	0.955962	NA
	Diagnoses - main ICD10: I10 Essential (primary) hypertension	1.99698	0.849563	0.761037	0.897
	Diagnoses - secondary ICD10: I10 Essential (primary) hypertension	5.18986	0.268366	0.949751	0.464
	Diagnoses - main ICD10: I48 Atrial fibrillation and flutter	1.91497	0.751394	0.902897	0.856
	Diagnoses - secondary ICD10: I48 Atrial fibrillation and flutter	7.43043	0.114817	0.723591	0.198
	Diagnoses - main ICD10: I47.1 Supraventricular tachycardia	2.13042	0.344655	0.505264	0.459
	Diagnoses - secondary ICD10: R00.0 Tachycardia, unspecified	0.53158	0.465943	0.848806	NA
	Diagnoses - secondary ICD10: R00.1 Bradycardia, unspecified	0.53526	0.464404	0.692009	NA
	Diagnoses - main ICD10: R00.2 Palpitations	2.49159	0.476814	0.204031	0.295
	Diagnoses - secondary ICD10: R00.2 Palpitations	2.51081	0.284961	0.923717	0.535
	:Diagnoses - main ICD10: R55 Syncope and collapse	3.33461	0.188755	0.471137	0.276
	Diagnoses - secondary ICD10: I51.7 Cardiomegaly	2.96371	0.227216	0.389348	0.25
	Vascular/heart problems diagnosed by doctor: Stroke	7.35762	0.118154	0.948263	0.23

## Sheet: Table S4
Table S4 . Genetic instrumental variables for PM2.5 in Mendelian randomization analysis
	SNP	effect_allele.exposure	other_allele.exposure	maf	SD	R2	F	se.exposure	pos.exposure	pval.exposure	beta.exposure	samplesize.exposure	chr.exposure	eaf.exposure	mr_keep.exposure
1	rs6749467	A	G	0.465814	1.42101	7.60414e-05	10.7427	0.00218282	343517	1.40001e-08	-0.0123919	423796	2	0.465814	TRUE
2	rs1372504	A	G	0.374311	1.44476	7.23733e-05	10.2245	0.00221931	103749428	3.09999e-08	0.0122914	423796	5	0.374311	TRUE
3	rs12203592	T	C	0.212894	1.6868	0.000164953	23.3058	0.00259111	396321	6.20012e-17	0.0216661	423796	6	0.212894	TRUE
4	rs114708313	T	A	0.06585	2.91514	7.09637e-05	10.0253	0.00447797	31329004	4.20001e-08	0.024558	423796	6	0.06585	TRUE
5	rs77255816	T	C	0.036507	3.72876	7.08802e-05	10.0135	0.00572778	20833602	4.20001e-08	0.0313937	423796	6	0.036507	TRUE
6	rs77205736	T	C	0.273909	1.57093	7.40847e-05	10.4663	0.00241312	10153460	2.1e-08	0.0135219	423796	8	0.273909	TRUE
7	rs1537371	A	C	0.499857	1.39872	7.82126e-05	11.0495	0.00214859	22099568	8.50002e-09	0.0123705	423796	9	0.500143	TRUE
8	rs72642437	T	C	0.003862	12.4568	8.28601e-05	11.7061	0.019135	45920421	3.09999e-09	0.113396	423796	18	0.003862	TRUE
